# Supplementary material for: Coronary Stent Strut Fractures: Classification, Prevalence and Clinical Associations
Source: J Clin Med. 2021 Apr 19;10(8):1765. doi: 10.3390/jcm10081765 (PMC8072680; doi:10.3390/jcm10081765)
Supplement: Supplementary file 1 [file jcm-10-01765-s001.zip]

Archive with 1 entries (1 files):
- jcm-1165194-supplementary.pdf
